# Supplementary material for: Elucidating the role of tumor-associated ALOX5+ mast cells with transformative function in cervical cancer progression via single-cell RNA sequencing
Source: Front Immunol. 2024 Aug 19;15:1434450. doi: 10.3389/fimmu.2024.1434450 (PMC11366577; doi:10.3389/fimmu.2024.1434450)
Supplement: Supplementary file 2 [file Table1.xlsx]

## Sheet: Sheet1
	Sequence 5'-3'
si-TNFRSF12A-1	CCACUCAUCAUUCAUUCAU
si-TNFRSF12A-2	AGGAGAGAGAAGUUCACCA
qPCR primers
TNFRSF12A-F	TGGACAAGTGCATGGACTGC
TNFRSF12A-R	CACGAAGGTCAGGCTCAGAG
